# Supplementary material for: A Meta-Analysis of the Effects of Dietary Betaine on Milk Production, Growth Performance, and Carcass Traits of Ruminants
Source: Animals (Basel). 2024 Jun 11;14(12):1756. doi: 10.3390/ani14121756 (PMC11201161; doi:10.3390/ani14121756)
Supplement: Supplementary file 1 [file animals-14-01756-s001.zip]

Archive with 1 entries (1 files):
- animals-2936081-supplementary.pdf
